# Supplementary material for: Impact of Visual Cues on Consumers’ Freshness Perception of Prepared Vegetables
Source: Foods. 2024 Oct 21;13(20):3342. doi: 10.3390/foods13203342 (PMC11507573; doi:10.3390/foods13203342)
Supplement: Supplementary file 1 [file foods-13-03342-s001.zip]

Archive with 1 entries (1 files):
- foods-3172588-supplementary.pdf
